# Supplementary material for: Brain-Derived 11S Regulator (PA28αβ) Promotes Proteasomal Hydrolysis of Elongated Oligoglutamine-Containing Peptides
Source: Int J Mol Sci. 2023 Aug 26;24(17):13275. doi: 10.3390/ijms241713275 (PMC10487437; doi:10.3390/ijms241713275)
Supplement: Supplementary file 1 [file ijms-24-13275-s001.zip]

Archive with 1 entries (1 files):
- ijms-2533275-supplementary.pdf
